# Supplementary material for: Cytotaxonomy and Molecular Analyses of Mycteria americana (Ciconiidae: Ciconiiformes): Insights on Stork Phylogeny
Source: Genes (Basel). 2023 Mar 28;14(4):816. doi: 10.3390/genes14040816 (PMC10138051; doi:10.3390/genes14040816)
Supplement: Supplementary file 1 [file genes-14-00816-s001.zip]

Archive with 1 entries (1 files):
- genes-2280980-SI.pdf
